# Supplementary material for: Targeting impulsivity in Parkinson’s disease using atomoxetine
Source: Brain. 2014 Jun 3;137(7):1986–97. doi: 10.1093/brain/awu117 (PMC4065022; doi:10.1093/brain/awu117)
Supplement: Supplementary Data [file supp_awu117_suppl_data.zip]

Archive with 4 entries (4 files):
- brain-2013-02050-File010.docx
- brain-2013-02050-File011.docx
- brain-2013-02050-File012.docx
- brain-2013-02050-File009.docx
